# Supplementary material for: Diagnosing Metformin Intoxication with High-Resolution Platelet Respirometry: A Case Report
Source: Int J Mol Sci. 2026 May 21;27(10):4631. doi: 10.3390/ijms27104631 (PMC13206949; doi:10.3390/ijms27104631)
Supplement: Supplementary file 1 [file ijms-27-04631-s001.zip]

Archive with 1 entries (1 files):
- ijms-4297964-supplementary.pptx
